# Supplementary material for: Nonribosomal Peptide Synthetase Specific Genome Amplification Using Rolling Circle Amplification for Targeted Gene Sequencing
Source: Int J Mol Sci. 2024 May 7;25(10):5089. doi: 10.3390/ijms25105089 (PMC11121399; doi:10.3390/ijms25105089)
Supplement: Supplementary file 1 [file ijms-25-05089-s001.zip]

Archive with 1 entries (1 files):
- ijms-2967075-supplementary.pdf
